# Supplementary material for: Resveratrol and N-acetylcysteine influence redox balance in equine articular chondrocytes under acidic and very low oxygen conditions
Source: Free Radic Biol Med. 2015 Sep;86:57–64. doi: 10.1016/j.freeradbiomed.2015.05.008 (PMC4562226; doi:10.1016/j.freeradbiomed.2015.05.008)
Supplement: Supplementary file 2 — Supplementary Material: Figure S2. Effect of oxygen tension, pH and IL-1β on lactate dehydrogenase (LDH) release from equine articular chondrocytes in the absence or presence of resveratrol or N-acetylcysteine. Equine articular chondrocytes were cultured in 3D-alginate beads for 48 hours in <1%, 2%, 5% or 21% O2 at pH 7.2 (A), pH 6.2 (B), pH 7.2 plus 10 ng/ml IL-1β (C) or pH 6.2 plus 10 ng/ml IL-1β (D) in the absence or presence of N-acetylcysteine (2 mM) or resveratrol (10 µM). LDH release was measured in media using the Cytotoxicity Detection KitPlus. Bar charts represent mean ± SEM, n=3. *P<0.05 versus control (time = 0, 5%O2, pH 7.2). [file mmc2.zip]

Archive with 1 entries (1 files):
- Figure S2 LDH release.tif
