# Supplementary material for: Resveratrol and N-acetylcysteine influence redox balance in equine articular chondrocytes under acidic and very low oxygen conditions
Source: Free Radic Biol Med. 2015 Sep;86:57–64. doi: 10.1016/j.freeradbiomed.2015.05.008 (PMC4562226; doi:10.1016/j.freeradbiomed.2015.05.008)
Supplement: Supplementary file 4 — Supplementary Material: Figure S4. Densitometric analysis of SOD1 protein expression from equine articular chondrocytes. Equine articular chondrocytes were cultured in 3D-alginate beads for 48 hours in <1%, 2%, 5% or 21% O2 at pH 7.2 (A) or pH6.2 (B) in the presence or absence of 10 ng/ml IL-1β (C, D) in the presence of resveratrol (10 µM) or N-acetylcysteine (2 mM). Data are normalised to α-tubulin and expressed as percentage of control (time = 0, 5% O2, pH 7.2). Bar charts represent mean ± SEM, n=3.*P<0.05 versus control. [file mmc4.zip]

Archive with 1 entries (1 files):
- Figure S4 SOD1 densitometry.tif
